# Supplementary material for: Continuous Affinity Purification of Adeno-Associated Virus Using Periodic Counter-Current Chromatography
Source: Pharmaceutics. 2022 Jun 25;14(7):1346. doi: 10.3390/pharmaceutics14071346 (PMC9323845; doi:10.3390/pharmaceutics14071346)
Supplement: Supplementary file 1 [file pharmaceutics-14-01346-s001.zip]

Archive with 1 entries (1 files):
- pharmaceutics-1756598-supplementary.pdf
